# Supplementary material for: Non-Invasive Glucose Sensing Technologies and Products: A Comprehensive Review for Researchers and Clinicians
Source: Sensors (Basel). 2023 Nov 12;23(22):9130. doi: 10.3390/s23229130 (PMC10674292; doi:10.3390/s23229130)
Supplement: Supplementary file 1 [file sensors-23-09130-s001.zip]

Archive with 1 entries (1 files):
- sensors-2675903-supplementary.pdf
